# Supplementary material for: Microplastic pollution at Qilianyu, the largest green sea turtle nesting grounds in the northern South China Sea
Source: PeerJ. 2022 Jun 7;10:e13536. doi: 10.7717/peerj.13536 (PMC9186329; doi:10.7717/peerj.13536)
Supplement: Supplemental Information 7 [file peerj-10-13536-s007.xls]

## Sheet: Sheet1
	Sampling points	Foam (Pieces)	Plastic blocks (Pieces)	Fiber (Pieces)	Microbead (Pieces)	Film (Pieces)	Total(Pieces)
	North Island (NI)	82	140	4	0	0	226
	North Island (NI)	58	238	28	0	4	328
	North Island (NI)	66	296	52	0	0	414
	Middle Island (MI)	38	32	30	0	2	102
	Middle Island (MI)	60	32	12	0	0	104
	Middle Island (MI)	42	112	30	0	0	184
	South Island (SI)	12	330	2	2	2	348
	South Island (SI)	16	430	0	0	0	446
	South Island (SI)	78	258	4	0	0	340
	North Sand (NS)	268	66	8	0	4	346
	North Sand (NS)	10	560	8	0	0	578
	North Sand (NS)	18	476	14	0	4	512
	Middle Sand (MS)	126	178	10	0	0	314
	Middle Sand (MS)	644	78	22	0	0	744
	Middle Sand (MS)	622	108	30	0	22	782
	South Sand (SS)	18	70	12	0	2	102
	South Sand (SS)	18	98	12	0	2	130
	South Sand (SS)	18	60	12	0	2	92
	Sampling points	0.05-1.00 (mm)	1.01-2.00 (mm)	2.01-3.00 (mm)	3.01-4.00 (mm)	4.01-5.00 (mm)	Total(Pieces)
	North Island (NI)	194	30	2	0	0	226
	North Island (NI)	288	34	4	2	0	328
	North Island (NI)	280	108	20	4	2	414
	Middle Island (MI)	68	18	14	2	0	102
	Middle Island (MI)	88	10	4	2	0	104
	Middle Island (MI)	142	36	4	2	0	184
	South Island (SI)	318	24	4	0	2	348
	South Island (SI)	418	22	4	2	0	446
	South Island (SI)	326	12	2	0	0	340
	North Sand (NS)	334	12	0	0	0	346
	North Sand (NS)	568	6	4	0	0	578
	North Sand (NS)	496	14	2	0	0	512
	Middle Sand (MS)	284	24	6	0	0	314
	Middle Sand (MS)	696	42	6	0	0	744
	Middle Sand (MS)	724	50	6	2	0	782
	South Sand (SS)	86	14	0	2	0	102
	South Sand (SS)	114	14	0	2	0	130
	South Sand (SS)	72	14	0	6	0	92
	Sampling points	Black	White	Yellow	Red	Purple	Orange	Green	Gray	Blue	Pick	Brown	Total(Pieces)
	North Island (NI)	120	104	0	0	0	0	0	0	2	0	0	226
	North Island (NI)	158	158	0	0	0	0	0	0	12	0	0	328
	North Island (NI)	112	302	0	0	0	0	0	0	0	0	0	414
	Middle Island (MI)	20	78	0	0	0	0	0	0	4	0	0	102
	Middle Island (MI)	22	70	8	0	0	0	0	0	4	0	0	104
	Middle Island (MI)	52	132	0	0	0	0	0	0	0	0	0	184
	South Island (SI)	128	190	20	0	0	0	0	0	10	0	0	348
	South Island (SI)	64	348	22	0	0	0	0	0	12	0	0	446
	South Island (SI)	70	190	62	0	0	0	0	0	18	0	0	340
	North Sand (NS)	146	112	70	2	0	0	0	0	16	0	0	346
	North Sand (NS)	180	370	0	0	0	0	0	2	26	0	0	578
	North Sand (NS)	126	280	100	0	0	0	0	0	6	0	0	512
	Middle Sand (MS)	62	250	0	0	0	0	0	0	2	0	0	314
	Middle Sand (MS)	96	646	2	0	0	0	0	0	0	0	0	744
	Middle Sand (MS)	66	694	22	0	0	0	0	0	0	0	0	782
	South Sand (SS)	8	84	6	0	0	0	0	0	4	0	0	102
	South Sand (SS)	10	110	6	0	0	0	0	0	4	0	0	130
	South Sand (SS)	14	68	6	0	0	0	0	0	4	0	0	92
